# Supplementary material for: Targeted Manipulation of Abundant and Rare Taxa in the Daphnia magna Microbiota with Antibiotics Impacts Host Fitness Differentially
Source: mSystems. 2021 Apr 6;6(2):e00916-20. doi: 10.1128/mSystems.00916-20 (PMC8546987; doi:10.1128/mSystems.00916-20)
Supplement: TABLE S1 [file msystems.00916-20-st001.xlsx]

## Sheet: S1A Microbiome AB PERMANOVA
Supplementary Table 1A: Microbiome PERMANOVA pairwise comparisons against NONE
AZT	Df	SumsOfSqs	MeanSqs	F.Model	R2	Pr (>F)		Bolded p values indicate p<0.05.
Antibiotic	1	0.37472	0.37472	1.8969	0.13649	0.126		Df = Degrees of freedom
Residuals	12	2.37065	0.19755		0.86351			SumsOfSqs = Sequential sums of squares
ERY								MeanSqs = Mean squares
Antibiotic	1	0.7732	0.77322	3.6411	0.1764	0.01		F.Model = F statistic
Residuals	17	3.6101	0.21236		0.8236			R2 = partial R-squared
SFX								Pr(>F) = P values based on 999 permuations
Antibiotic	1	1.1052	1.10518	5.4953	0.28188	0.001
Residuals	14	2.8156	0.20111		0.71812
ALL
Antibiotic	1	1.228	1.228	6.2536	0.30876	0.001
Residuals	14	2.7492	0.19637		0.69124

## Sheet: S1B Antibiotic DESeq2 Results
Supplementary Table 1B: Bacterial genera with differential abundance as compared to the NONE control treatment
AZT	Class	Genus	Base Mean	Log2 Fold Change	lfcSE	stat	p value	p adj
	Flavobacteriia	Flavobacterium	1298.24	4.66	1.3	3.58	0.000341509	0.00648867
	Alphaproteobacteria	Ensifer	394.86	2.55	0.78	3.27	0.00105875	0.016093
	Gammaproteobacteria	Pseudomonas	417.82	-26.51	4.73	-5.6	2.09044e-08	7.94367e-07		Bolded p values indicate adjusted p<0.05 at alpha<0.05.
	-	SR1 genera incertae sedis	74.81	-11.28	2.14	-5.27	1.34561e-07	3.40889e-06		Class = Bacterial class the ASV identifies to. If blank, the genus is uncharacterized in the RefSeq database.
	Alphaproteobacteria	Sphingomonas	23.24	-24.29	2.73	-8.87	7.17005e-19	5.44924e-17		Genus = Bacterial genus the ASV identifies to. If blank, the genus is uncharacterized in the RefSeq database.
	Alphaproteobacteria	Sphingomonas	63.83	5.73	1.83	3.12	0.00177886	0.018684		Base Mean = Mean count of ASV across all included samples
	Alphaproteobacteria	Microvirga	15.78	7.04	2.28	3.1	0.00196674	0.018684		Log2 Fold Change = Change between groups measured in log2. For example, log2 Fold Change of 2 = 4x change (2^2).
	Gammaproteobacteria	Perlucidibaca	14.83	-8.13	2.57	-3.16	0.00156232	0.018684		lfcSE = Standard error of Log2 Fold Change
ERY	Class	Genus	Base Mean	Log2 Fold Change	lfcSE	stat	p value	p adj		stat = Wald statistic
	Betaproteobacteria	Vitreoscilla	1514.77	-5.07109	1.3933	-3.63962	0.000273041	0.00207511		p value = Wald test p-value
	Alphaproteobacteria	Sphingopyxis	1350.47	2.90464	0.88335	3.28821	0.00100825	0.00589437		p adj = Adjusted p-value using Benjamini-Hochberg adjustment
	Betaproteobacteria	-	777.004	3.21075	0.985748	3.25717	0.0011253	0.00610878
	Sphingobacteriia	Pedobacter	1008.73	-8.47925	2.12152	-3.99678	6.42086e-05	0.000697122
	Alphaproteobacteria	-	513.485	1.86973	0.690266	2.70871	0.00675451	0.0320839
	Cytophagia	Emticicia	362.581	-3.9643	1.04294	-3.80106	0.000144079	0.00121667
	Alphaproteobacteria	Ensifer	394.863	2.70805	0.777927	3.48111	0.000499341	0.00341211
	Sphingobacteriia	-	186.048	20.1811	4.75939	4.24028	2.23241e-05	0.000424157
	Verrucomicrobiae	Prosthecobacter	493.317	-6.1748	1.14088	-5.41233	6.22104e-08	2.36399e-06
	Alphaproteobacteria	Sphingopyxis	320.444	6.25252	1.23625	5.05764	4.24468e-07	1.07532e-05
	-	SR1 genera incertae sedis	74.8198	-7.57655	1.98315	-3.82045	0.000133206	0.00121667
	Flavobacteriia	Fluviicola	304.891	-7.85729	1.90233	-4.13035	3.62214e-05	0.000550565
	Cytophagia	Emticicia	96.7768	-9.43128	2.72525	-3.46071	0.000538754	0.00341211
	Alphaproteobacteria	-	282.164	-7.06994	1.74675	-4.04748	5.17711e-05	0.000655767
	Alphaproteobacteria	Sphingomonas	63.8315	9.89471	1.82555	5.42012	5.95582e-08	2.36399e-06
	Alphaproteobacteria	Microvirga	15.7822	6.29136	2.2777	2.76215	0.00574213	0.0290935
SFX	Class	Genus	Base Mean	Log2 Fold Change	lfcSE	stat	p value	p adj
	Betaproteobacteria	Vitreoscilla	1514.77	-7.23107	1.39702	-5.17609	2.2659e-07	5.21157e-06
	Flavobacteriia	Flavobacterium	1298.24	4.15303	1.30187	3.19004	0.00142255	0.0163593
	Sphingobacteriia	Pedobacter	1008.73	-9.19488	2.12729	-4.32233	1.54387e-05	0.000266317
	Sphingobacteriia	-	186.048	27.4289	4.75214	5.77191	7.83777e-09	5.40806e-07
	Alphaproteobacteria	Sphingopyxis	320.444	6.71408	1.23615	5.43144	5.59002e-08	1.92856e-06
	Betaproteobacteria	-	204.074	2.06437	0.725016	2.84734	0.00440856	0.0427607
	Alphaproteobacteria	Sphingomonas	63.8315	7.52276	1.82775	4.11586	3.85733e-05	0.000532312
	Alphaproteobacteria	Microvirga	15.7822	6.39909	2.27745	2.80977	0.00495776	0.0427607
ALL	Class	Genus	Base Mean	Log2 Fold Change	lfcSE	stat	p value	p adj
	Betaproteobacteria	Vitreoscilla	1514.77	-4.18284	1.46885	-2.84769	0.00440375	0.0223123
	Alphaproteobacteria	Sphingopyxis	1350.47	2.80004	0.931142	3.0071	0.0026375	0.0167042
	Betaproteobacteria	-	777.004	3.67368	1.03892	3.53604	0.000406172	0.00340772
	Sphingobacteriia	Pedobacter	1008.73	-8.7388	2.25028	-3.88343	0.000102995	0.0013046
	Alphaproteobacteria	-	513.485	2.41285	0.727558	3.31636	0.000911967	0.00630086
	Cytophagia	Emticicia	362.581	-3.00512	1.09988	-2.73223	0.00629079	0.0298812
	Betaproteobacteria	Hydrogenophaga	492.786	3.50383	0.736998	4.75419	1.9924e-06	3.78555e-05
	Sphingobacteriia	-	186.048	19.2428	5.02912	3.82627	0.000130098	0.00141249
	Verrucomicrobiae	Prosthecobacter	493.317	-7.62265	1.27241	-5.99074	2.08886e-09	1.58754e-07
	Alphaproteobacteria	Sphingopyxis	320.444	6.84929	1.29821	5.27595	1.32073e-07	4.50821e-06
	-	SR1 genera incertae sedis	74.8198	-6.0827	2.07817	-2.92695	0.00342309	0.0194772
	Betaproteobacteria	-	204.074	1.9649	0.764755	2.56932	0.0101899	0.0430241
	Flavobacteriia	Fluviicola	304.891	-7.58496	2.02243	-3.75042	0.000176541	0.00167714
	Alphaproteobacteria	-	282.164	-5.33804	1.83294	-2.91229	0.0035879	0.0194772
	Flavobacteriia	Flavobacterium	146.451	-5.54233	2.20536	-2.51312	0.0119668	0.0478674
	Alphaproteobacteria	Sphingomonas	63.8315	7.65178	1.89907	4.02923	5.59595e-05	0.000850585
	Flavobacteriia	Flavobacterium	50.8229	-8.59593	2.4491	-3.50984	0.000448384	0.00340772
	Gammaproteobacteria	Perlucidibaca	14.8308	-7.31436	2.73118	-2.67809	0.00740424	0.0331013
	Alphaproteobacteria	Caulobacter	17.5316	-20.1758	3.86435	-5.221	1.77956e-07	4.50821e-06

## Sheet: S1C Reproduction Tukey HSD
Supplementary Table 1C: Cumulative reproduction post-hoc Tukey HSD
Antibiotics	diff	lwr	upr	p adj
AZT-NONE	-7.04167	-11.033	-3.05032	1.81345e-05		Bolded p values indicate p<0.05.
ERY-NONE	-0.677083	-4.66843	3.31426	0.99042		diff = Difference in means between compared groups
SFX-NONE	-7.4375	-11.4288	-3.44615	4.82189e-06		lwr = Lower bound of confidence level
ALL-NONE	-10.4271	-14.4184	-6.43574	5.50195e-11		upr = Upper bound of confidence level
ERY-AZT	6.36458	2.37324	10.3559	0.000150769		p adj = Adjusted p value
SFX-AZT	-0.395833	-4.38718	3.59551	0.998804
ALL-AZT	-3.38542	-7.37676	0.605929	0.139497
SFX-ERY	-6.76042	-10.7518	-2.76907	4.47277e-05
ALL-ERY	-9.75	-13.7413	-5.75865	6.60872e-10
ALL-SFX	-2.98958	-6.98093	1.00176	0.243454
Temperature
11C-19C	-38.575	-40.3864	-36.7636	2.24165e-11
Antibiotics:Temperature
AZT:19C-NONE:19C	-14.3542	-20.907	-7.80132	5.27036e-10
ERY:19C-NONE:19C	-1.35417	-7.90702	5.19868	0.999708
SFX:19C-NONE:19C	-14.875	-21.4278	-8.32215	1.19489e-10
ALL:19C-NONE:19C	-20.8542	-27.407	-14.3013	2.25148e-11
NONE:11C-NONE:19C	-48.9167	-55.4695	-42.3638	2.24165e-11
AZT:11C-NONE:19C	-48.6458	-55.1987	-42.093	2.24165e-11
ERY:11C-NONE:19C	-48.9167	-55.4695	-42.3638	2.24165e-11
SFX:11C-NONE:19C	-48.9167	-55.4695	-42.3638	2.24165e-11
ALL:11C-NONE:19C	-48.9167	-55.4695	-42.3638	2.24165e-11
ERY:19C-AZT:19C	13	6.44715	19.5528	2.95484e-08
SFX:19C-AZT:19C	-0.520833	-7.07368	6.03202	1
ALL:19C-AZT:19C	-6.5	-13.0528	0.0528484	0.0539198
NONE:11C-AZT:19C	-34.5625	-41.1153	-28.0097	2.24165e-11
AZT:11C-AZT:19C	-34.2917	-40.8445	-27.7388	2.24165e-11
ERY:11C-AZT:19C	-34.5625	-41.1153	-28.0097	2.24165e-11
SFX:11C-AZT:19C	-34.5625	-41.1153	-28.0097	2.24165e-11
ALL:11C-AZT:19C	-34.5625	-41.1153	-28.0097	2.24165e-11
SFX:19C-ERY:19C	-13.5208	-20.0737	-6.96798	6.43404e-09
ALL:19C-ERY:19C	-19.5	-26.0528	-12.9472	2.2511e-11
NONE:11C-ERY:19C	-47.5625	-54.1153	-41.0097	2.24165e-11
AZT:11C-ERY:19C	-47.2917	-53.8445	-40.7388	2.24165e-11
ERY:11C-ERY:19C	-47.5625	-54.1153	-41.0097	2.24165e-11
SFX:11C-ERY:19C	-47.5625	-54.1153	-41.0097	2.24165e-11
ALL:11C-ERY:19C	-47.5625	-54.1153	-41.0097	2.24165e-11
ALL:19C-SFX:19C	-5.97917	-12.532	0.573682	0.108231
NONE:11C-SFX:19C	-34.0417	-40.5945	-27.4888	2.24165e-11
AZT:11C-SFX:19C	-33.7708	-40.3237	-27.218	2.24165e-11
ERY:11C-SFX:19C	-34.0417	-40.5945	-27.4888	2.24165e-11
SFX:11C-SFX:19C	-34.0417	-40.5945	-27.4888	2.24165e-11
ALL:11C-SFX:19C	-34.0417	-40.5945	-27.4888	2.24165e-11
NONE:11C-ALL:19C	-28.0625	-34.6153	-21.5097	2.24165e-11
AZT:11C-ALL:19C	-27.7917	-34.3445	-21.2388	2.24165e-11
ERY:11C-ALL:19C	-28.0625	-34.6153	-21.5097	2.24165e-11
SFX:11C-ALL:19C	-28.0625	-34.6153	-21.5097	2.24165e-11
ALL:11C-ALL:19C	-28.0625	-34.6153	-21.5097	2.24165e-11
AZT:11C-NONE:11C	0.270833	-6.28202	6.82368	1
ERY:11C-NONE:11C	8.70415e-14	-6.55285	6.55285	1
SFX:11C-NONE:11C	9.59233e-14	-6.55285	6.55285	1
ALL:11C-NONE:11C	-3.9968e-14	-6.55285	6.55285	1
ERY:11C-AZT:11C	-0.270833	-6.82368	6.28202	1
SFX:11C-AZT:11C	-0.270833	-6.82368	6.28202	1
ALL:11C-AZT:11C	-0.270833	-6.82368	6.28202	1
SFX:11C-ERY:11C	8.88178e-15	-6.55285	6.55285	1
ALL:11C-ERY:11C	-1.2701e-13	-6.55285	6.55285	1
ALL:11C-SFX:11C	-1.35891e-13	-6.55285	6.55285	1

## Sheet: S1D First Brood AB Tukey HSD
Supplementary Table 1D: Day of first brood post-hoc Tukey HSD
Antibiotics	diff	lwr	upr	p adj
AZT-ALL	0.254306	-0.623556	1.13217	0.931347		Bolded p values indicate p<0.05.
ERY-ALL	0.21131	-0.662227	1.08485	0.963571		diff = Difference in means between compared groups
NONE-ALL	-0.431746	-1.31877	0.455275	0.667348		lwr = Lower bound of confidence level
SFX-ALL	0.92381	0.036789	1.81083	0.0366059		upr = Upper bound of confidence level
ERY-AZT	-0.0429964	-0.89139	0.805397	0.999915		p adj = Adjusted p value
NONE-AZT	-0.686052	-1.54832	0.176219	0.187958
SFX-AZT	0.669504	-0.192767	1.53177	0.208834
NONE-ERY	-0.643056	-1.50092	0.214811	0.240598
SFX-ERY	0.7125	-0.145366	1.57037	0.15385
SFX-NONE	1.35556	0.483963	2.22715	0.00027

## Sheet: S1E Growth Tukey HSD
Supplementary Table 1E: Growth post-hoc Tukey HSD
Antibiotics	diff	lwr	upr	p adj
AZT-NONE	0.0749633	-0.0856139	0.23554	0.704318			Bolded p values indicate p<0.05.
ERY-NONE	0.141682	-0.00579469	0.289159	0.0664726			diff = Difference in means between compared groups
SFX-NONE	-0.0565035	-0.205638	0.0926309	0.837575			lwr = Lower bound of confidence level
ALL-NONE	0.0725165	-0.0753629	0.220396	0.664128			upr = Upper bound of confidence level
ERY-AZT	0.066719	-0.0934876	0.226926	0.78463			p adj = Adjusted p value
SFX-AZT	-0.131467	-0.2932	0.0302669	0.171759
ALL-AZT	-0.00244678	-0.163024	0.15813	0.999999
SFX-ERY	-0.198186	-0.346921	-0.0494504	0.0027157
ALL-ERY	-0.0691658	-0.216643	0.0783112	0.700691
ALL-SFX	0.12902	-0.0201144	0.278154	0.125592
Temperature
11C-19C	-0.463608	-0.532737	-0.39448	0
Antibiotics:Temperature
NONE:11°C-AZT:11°C	0.0883	-0.204433	0.381033	0.994
NONE:11°C-ERY:11°C	0.0914522	-0.151373	0.334278	0.972				13
NONE:11°C-SFX:11°C	-0.0356583	-0.275969	0.204653	1				14
NONE:11°C-ALL:11°C	0.108952	-0.133873	0.351778	0.918				15
NONE:11°C-NONE:19°C	0.476822	0.233996	0.719647	4.64e-08				16
NONE:11°C-AZT:19°C	0.443079	0.1961	0.690058	9.74e-07				17
NONE:11°C-ERY:19°C	0.673974	0.431148	0.916799	0				18
NONE:11°C-SFX:19°C	0.44875	0.19708	0.70042	1.18e-06				19
NONE:11°C-ALL:19°C	0.522689	0.278533	0.766845	1.5e-09				20
AZT:11°C-ERY:11°C	0.00315217	-0.288472	0.294776	1				21
AZT:11°C-SFX:11°C	-0.123958	-0.413492	0.165575	0.938				22
AZT:11°C-ALL:11°C	0.0206522	-0.270972	0.312276	1				23
AZT:11°C-NONE:19°C	0.388522	0.0968977	0.680146	0.00114				24
AZT:11°C-AZT:19°C	0.354779	0.0596878	0.64987	0.00581				25
AZT:11°C-ERY:19°C	0.585674	0.29405	0.877298	2e-08				26
AZT:11°C-SFX:19°C	0.36045	0.0614211	0.659479	0.0056				27
AZT:11°C-ALL:19°C	0.434389	0.141656	0.727122	0.000138				28
ERY:11°C-SFX:11°C	-0.127111	-0.366069	0.111848	0.8				29
ERY:11°C-ALL:11°C	0.0175	-0.223988	0.258988	1				30
ERY:11°C-NONE:19°C	0.38537	0.143882	0.626857	2.55e-05				31
ERY:11°C-AZT:19°C	0.351627	0.105963	0.59729	0.000295				32
ERY:11°C-ERY:19°C	0.582522	0.341034	0.824009	0				33
ERY:11°C-SFX:19°C	0.357298	0.106918	0.607678	0.000314				34
ERY:11°C-ALL:19°C	0.431237	0.188411	0.674062	1.33e-06				35
SFX:11°C-ALL:11°C	0.144611	-0.0943484	0.383569	0.652				36
SFX:11°C-NONE:19°C	0.51248	0.273521	0.751439	1.39e-09				37
SFX:11°C-AZT:19°C	0.478737	0.235559	0.721916	4.22e-08				38
SFX:11°C-ERY:19°C	0.709632	0.470673	0.948591	0				39
SFX:11°C-SFX:19°C	0.484408	0.236467	0.73235	5.57e-08				40
SFX:11°C-ALL:19°C	0.558347	0.318036	0.798658	9.64e-12				41
ALL:11°C-NONE:19°C	0.36787	0.126382	0.609357	7.72e-05				42
ALL:11°C-AZT:19°C	0.334127	0.0884634	0.57979	0.000789				43
ALL:11°C-ERY:19°C	0.565022	0.323534	0.806509	0				44
ALL:11°C-SFX:19°C	0.339798	0.0894181	0.590178	0.000821				45
ALL:11°C-ALL:19°C	0.413737	0.170911	0.656562	4.47e-06				46
NONE:19°C-AZT:19°C	-0.0337427	-0.279406	0.211921	1				47
NONE:19°C-ERY:19°C	0.197152	-0.0443355	0.43864	0.222				48
NONE:19°C-SFX:19°C	-0.0280717	-0.278451	0.222308	1				49
NONE:19°C-ALL:19°C	0.0458672	-0.196958	0.288693	1				50
AZT:19°C-ERY:19°C	0.230895	-0.0147687	0.476558	0.0859				51
AZT:19°C-SFX:19°C	0.00567093	-0.248739	0.260081	1				52
AZT:19°C-ALL:19°C	0.0796098	-0.167369	0.326589	0.991				53
ERY:19°C-SFX:19°C	-0.225224	-0.475604	0.0251558	0.12				54
ERY:19°C-ALL:19°C	-0.151285	-0.394111	0.0915405	0.612				55
SFX:19°C-ALL:19°C	0.0739389	-0.177731	0.325609	0.995				56
